# Supplementary material for: A Time Series Study for Effects of PM10 on Coronary Heart Disease in Ganzhou, China
Source: Int J Environ Res Public Health. 2022 Dec 21;20(1):86. doi: 10.3390/ijerph20010086 (PMC9819568; doi:10.3390/ijerph20010086)
Supplement: Supplementary file 1 [file ijerph-20-00086-s001.zip]

Archive with 1 entries (1 files):
- ijerph-1980023-supplementary.pdf
